# Supplementary material for: Prevalence of Musculoskeletal Disorders and Their Associated Risk Factors among Furniture Manufacturing Workers in Guangdong, China: A Cross-Sectional Study
Source: Int J Environ Res Public Health. 2022 Nov 4;19(21):14435. doi: 10.3390/ijerph192114435 (PMC9654235; doi:10.3390/ijerph192114435)
Supplement: Supplementary file 1 [file ijerph-19-14435-s001.zip]

Archive with 1 entries (1 files):
- ijerph-1913894-supplementary.pdf
